# Supplementary material for: Don’t Overweight Weights: Evaluation of Weighting Strategies for Multi-Task Bioactivity Classification Models
Source: Molecules. 2021 Nov 18;26(22):6959. doi: 10.3390/molecules26226959 (PMC8620420; doi:10.3390/molecules26226959)
Supplement: Supplementary file 1 [file molecules-26-06959-s001.zip]

Archive with 1 entries (1 files):
- molecules-1451635-supplementary.pdf
